# Supplementary material for: HDXBoxeR: an R package for statistical analysis and visualization of multiple Hydrogen–Deuterium Exchange Mass-Spectrometry datasets of different protein states
Source: Bioinformatics. 2024 Jul 30;40(8):btae479. doi: 10.1093/bioinformatics/btae479 (PMC11310453; doi:10.1093/bioinformatics/btae479)
Supplement: btae479_Supplementary_Data [file btae479_supplementary_data.xlsx]

## Sheet: HDXBoxeR_suppl_table
Name	MSTools	MEMHDX	Deuteros	HaDeX	HDExaminer	HDXBoxeR
Accesibility
Web server	Yes	Yes	No	Yes	No	No
Desktop software	No	No	Yes	Yes	Yes	Yes
Open Access	Yes	Yes	Yes	Yes	No	Yes
Analysis
Single state analysis	Yes	Yes	Yes	Yes	Yes	Yes
Two-state analysis	Yes	No	No	Yes	Yes	Yes
Multiple state analysis	No	No	No	No	Yes	Yes
General visualization tools (without use of confidence interval and p-value statistics)
Uptake plot	Yes	Yes	Yes	Yes	Yes	Yes
Logit plot	No	Yes	No	No	No	No
Woods plot	Yes	No	Yes	Yes	Yes	Yes
Volcano plot	No	No	Yes	No	Yes	Yes
Heatmaps (or chiclet plots)	Yes	No	Yes	No	Yes	Yes
Average uptake	Yes	Yes	Yes	No	Yes	Yes
Average difference in uptake	No	No	Yes	No	Yes	Yes
Boxplots	No	Yes	No	No	No	Yes
Pymol export, percent deuteration	Yes	Yes	Yes	No	Yes	No
Significantly different peptides plots for multiple protein states (confidence interval and p-value statistics)
Peptide map of significantly different peptides between states	No	No	No	No	No	Yes
Heat maps significantly different peptides	No	No	No	No	No	Yes
Heat map per residue, only significantly different peptides taken into acount	No	No	No	No	No	Yes
Woods plots, significantly different peptides	No	No	Yes (2 states)	No	No	Yes
Robot plots	No	No	No	No	No	Yes
PyMol export, significantly different peptides	No	No	Yes (2 states)	No	No	Yes
Analysis facilitating tools
Peptides selection tools	No	Yes	Yes	No	Yes	Yes
Customizable colors	Yes	No	No	Yes	Yes	Yes
Reporting and outputs
average deuteration (uptake or percent), p-value, st.dev table output (or other intermediate calculations)	No	No	No	Yes	No	Yes
Report generation	No	No	No	Yes	Yes	Yes
HDX Data Summary	No	No	No	Yes	Yes	Yes
Coverage, peptide overlap, back deuteration	Yes	No	Yes	Yes	Yes	Yes
